# Supplementary material for: Widespread Bathyarchaeia encode a novel methyltransferase utilizing lignin‐derived aromatics
Source: mLife. 2023 Sep 18;2(3):272–82. doi: 10.1002/mlf2.12082 (PMC10989822; doi:10.1002/mlf2.12082)
Supplement: Supplementary file 2 — Supporting information. [file MLF2-2-272-s002.xlsx]

## Sheet: Table S1
Table S1 The relative abundance of microbial populations based on 16S rRNA gene-tag sequencing analysis before and after antibiotic treatment. Other, unclassified sequences and family with relative abundance < 0.5%.
taxonomy	before antibiotics	after antibiotics
Candidatus Baizosediminiarchaeum ligniniphilus (Bathyarchaeia)	0.601	0.8889
Desulfobacteraceae (Desulfobacterota)	0.1322	0.0063
Spirochaetaceae (Spirochaetota)	0.105	0.0168
Desulfovibrionaceae (Desulfobacterota)	0.0546	0.0095
Deferribacteraceae (Deferribacterota)	0.0218	0.0006
Synergistaceae (Synergistota)	0.0205	0.0014
Christensenellaceae (Firmicutes)	0.0164	0.0045
Syntrophotaleaceae (Desulfobacterota)	0.0082	0.0184
Methanocorpusculaceae (Euryarchaeota)	0.0067	0.0004
LCP-89	0.0065	0.0017
Desulfatiglandaceae (Desulfobacterota)	0.0054	0
Alkalibacteraceae (Firmicutes)	0.0006	0.0254
Other	0.0128	0.0261

## Sheet: Table S2
Table S2 Overview of the MAG (DL1YTT001) of Candidatus Baizosediminiarchaeum ligniniphilus.
	DL1YTT001
Completeness, %	99.22
Contamination, %	2.8
Genome size, Mb	2.02
Number of contigs	38
N50 value, bp	252340
Mean contig length, bp	557978
GC content, %	40
Predicted genes	2211

## Sheet: Table S3
Table S3 Transcription and translation of central carbon metabolism genes of Candidatus Baizosediminiarchaeum ligniniphilus. +, detected; -, undetected.
Gene_id	annotation	FPKM (metatranscriptome)	proteome
	Wood-Ljungdahl pathway
NODE_76_193	formylmethanofuran dehydrogenase subunit A (fwdA)	256.1	+
NODE_47_231	formylmethanofuran dehydrogenase subunit B (fwdB)	137.2	-
NODE_76_194	formylmethanofuran dehydrogenase subunit (fmdC)	65.3	-
NODE_76_192	formylmethanofuran dehydrogenase subunit D (fwdD)	195.4	+
NODE_75_151	formylmethanofuran dehydrogenase subunit E (fwdE)	4.2	-
NODE_8_663	4Fe-4S dicluster domain (fwdF)	117.6	-
NODE_76_177	Formylmethanofuran-tetrahydromethanopterin formyltransferase (ftr)	18.8	+
NODE_76_195	methenyltetrahydromethanopterin cyclohydrolase (mch)	124.9	-
NODE_76_186	methylene-tetrahydromethanopterin dehydrogenase (mtdB)	199	+
NODE_47_254	5,10-methylenetetrahydromethanopterin reductase (mer)	73.8	+
NODE_76_40	CO dehydrogenase beta subunit/acetyl-CoA synthase alpha subunit (cdhA)	2640.5	+
NODE_76_41	CO dehydrogenase beta subunit/acetyl-CoA synthase epsilon subunit (cdhB)	34.5	+
NODE_76_42	CO dehydrogenase/acetyl-CoA synthase complex beta subunit (cdhC)	41.7	-
NODE_76_43	CO dehydrogenase/acetyl-CoA synthase delta subunit (cdhD)	103.7	+
NODE_76_44	CO dehydrogenase/acetyl-CoA synthase delta subunit (cdhE)	51.5	+
NODE_341_28	acetyl-CoA synthetase (acs)	209.8	+
	methyltransferase
NODE_47_349	corrinoid protein (CP, MtgC)	142	+
NODE_47_350	methyltransferase 2 (MtgA)	70.3	+
NODE_47_351	membrane protein	93.7	-
NODE_47_352	methyltransferase 1 (MtgB_1)	80	-
NODE_47_353	methyltransferase 1 (MtgB_2)	107.1	+
	electron cycling complexes
NODE_75_247	coenzyme F420 hydrogenase subunit beta (frhB)	111.1	-
NODE_8_646	heterodisulfide reductase subunit A (hdrA)	88.1	-
NODE_8_638	heterodisulfide reductase subunit B (hdrB)	90.1	-
NODE_8_639	heterodisulfide reductase subunit C (hdrC)	61.1	-

## Sheet: Table S4
Table S4 Transcription of Bacterial-type methyltransferase gene clusters in culture.
Bin id	Classification	Completeness	Contamination	Relative abundance (%)	Bacterial-type methyltransferase 1		corrinoid protein		methyltransferase 2
					protien id	FPKM (metatranscriptome)	protien id	FPKM (metatranscriptome)	protien id	FPKM (metatranscriptome)
Bins.026	d__Bacteria;p__Desulfobacterota;c__Desulfobacteria;o__Desulfatiglandales;f__HGW-15;g__;s__	98.71	2.74	0.352533	NODE_1510_29	14.9935	NODE_1510_28	14.4259	NODE_1510_27	9.29539
Bins.043	d__Bacteria;p__Desulfobacterota;c__Desulfobacteria;o__Desulfobacterales;f__UBA5852;g__;s__	96.77	3.12	0.18854	NODE_1017_49	0.0794733	NODE_1017_50	1.03523	NODE_1017_51	0.0459062
Bins.048	d__Bacteria;p__Firmicutes_B;c__Peptococcia;o__Peptococcales;f__BICA1-8;g__;s__	73.41	2.53	0.154803	NODE_60_35	0	NODE_60_33	0	NODE_60_36	0
Bins.065	d__Bacteria;p__Firmicutes_A;c__Clostridia;o__Eubacteriales;f__Alkalibacteraceae;g__;s__	81.03	2.59	0.115976	NODE_21475_4	1.5739	NODE_21475_3	0.918782	NODE_21475_5	1.20813
Bins.102	d__Bacteria;p__Firmicutes_A;c__Clostridia;o__Eubacteriales;f__Alkalibacteraceae;g__;s__	98.28	25.86	0.0564834	NODE_783_52	0.0574391	NODE_783_56	0.0850043	NODE_783_57	0.0758105
					NODE_783_54	0

## Sheet: Table S5
Table S5 Distribution of methyltransferase genes in Bathyarchaeial MAGs. C indicate MAG contain the methyltransferase gene cluster; G indicate MAG contain the gene of methyltransferase 1. NA indicate no methyltransferase gene or gene cluster was found in MAG.
Bins	Bathyarchaeia-type	bacteria-type	Order	Ecosystem feature
3300017406_12	NA	G	Bifangarchaeales	hot spring sediment
SpSt_1115	NA	G	Bifangarchaeales	hot spring sediment
3300017391_10	NA	G	Bifangarchaeales	hot spring sediment
B27_G16	NA	G	Bifangarchaeales	Hydrothermal sediement
3300017398_18	NA	NA	Bifangarchaeales	hot spring sediment
3300017400_5	NA	NA	Bifangarchaeales	hot spring sediment
3300017406_9	NA	NA	Bifangarchaeales	hot spring sediment
3300025546_26	NA	NA	Bifangarchaeales	hot spring sediment
3300027863_142	NA	NA	Bifangarchaeales	hot spring sediment
B27_G17	NA	NA	Bifangarchaeales	Hydrothermal sediement
M10_bin242	NA	NA	Bifangarchaeales	Hydrothermal sediement
3300027323_25	NA	NA	Jinwuousiales	hydrothermal fluid
RBG_16_48_13	NA	NA	Xuanwuarculales	sediment-hosted aquifers
UWMA_0190	NA	NA	Jinwuousiales	hydrothermal ecosystems Vent Fluids
B23_G17	NA	NA	Jinwuousiales	Hydrothermal sediement
B24_G17	NA	NA	Jinwuousiales	Hydrothermal sediement
B25-B25	NA	NA	Jinwuousiales	Hydrothermal sediement
B26_G17	NA	NA	Jinwuousiales	Hydrothermal sediement
B35_G15	NA	NA	Jinwuousiales	Hydrothermal sediement
B55_G16	NA	NA	Jinwuousiales	Hydrothermal sediement
B56_G2	NA	NA	Jinwuousiales	Hydrothermal sediement
B76_G16	NA	NA	Jinwuousiales	Hydrothermal sediement
M10_bin185	NA	NA	Jinwuousiales	Hydrothermal sediement
3300028193_21	NA	NA	Jinwuousiales	Saline lake water
SpSt_917	NA	NA	Mazuousiales	hot spring sediment
DVMM_Bin_selected_10_contigs.id.723	NA	C	Mazuousiales	Marine sediment
3300013127_82	NA	NA	Mazuousiales	freshwater lake
B1_G12	NA	NA	Mazuousiales	Hydrothermal sediement
3300001782_50	NA	NA	Mazuousiales	marine Intertidal sediment
DVMM_MetaBat_3k.txt.533	NA	NA	Mazuousiales	coastal sediment
SMTZ1_55	NA	NA	Mazuousiales	estuarine sediment
SMTZ_80	NA	G	Houtuarculales	estuarine sediment
MF_4_2_1_10_12_7	G	NA	Houtuarculales	mangrove sediment
3300017463_8	NA	NA	Houtuarculales	freshwater lake
3300017526_25	NA	NA	Houtuarculales	freshwater lake
3300027900_75	NA	NA	Houtuarculales	freshwater lake sediment
AlinenSediments_bin_1049	NA	NA	Houtuarculales	freshwater
RBG_13_38_9	NA	NA	Houtuarculales	sediment-hosted aquifers
RBG_16_50_20	NA	NA	Houtuarculales	sediment-hosted aquifers
3300009503_182	NA	NA	Houtuarculales	hot spring sediment
3300025546_59	NA	NA	Houtuarculales	hot spring sediment
SpSt_701	NA	NA	Houtuarculales	hot spring sediment
SpSt_755	NA	NA	Houtuarculales	hot spring sediment
SpSt_960	NA	NA	Houtuarculales	hot spring sediment
SpSt_909	NA	NA	Houtuarculales	Hydrothermal sediement
UWMA_0189	NA	NA	Houtuarculales	Hydrothermal sediement
390cm_MaxBin_3k.102_sub	NA	NA	Houtuarculales	marine sediment
DVMM_Bin_selected_10_contigs.id.1059	NA	NA	Houtuarculales	coastal sediment
DVMM_Bin_selected_10_contigs.id.1276	NA	NA	Houtuarculales	coastal sediment
13_1_40CM_3_52_10	NA	NA	Houtuarculales	meadow root zone
13_1_40CM_3_52_17	NA	NA	Houtuarculales	meadow root zone
13_2_20CM_2_53_6	NA	NA	Houtuarculales	meadow root zone
3300005518_37	NA	NA	Houtuarculales	agricultural soil
3300010339_29	NA	NA	Houtuarculales	bog forest
3300010341_32	NA	NA	Houtuarculales	bog forest
3300017925_10	NA	NA	Houtuarculales	peatland
3300017970_19	NA	NA	Houtuarculales	tropical peatland
3300021559_13	NA	NA	Houtuarculales	forest soil
3300025469_14	NA	NA	Houtuarculales	peatland
3300025472_24	NA	NA	Houtuarculales	peatland
3300027842_18	NA	NA	Houtuarculales	surface soil
BA_10	NA	NA	Houtuarculales	temperate grassland(meadow)
BA_11	NA	NA	Houtuarculales	temperate grassland(meadow)
BA_13	NA	NA	Houtuarculales	temperate grassland(meadow)
BA_16	NA	NA	Houtuarculales	temperate grassland(meadow)
BA_19	NA	NA	Houtuarculales	temperate grassland(meadow)
BA_2	NA	NA	Houtuarculales	temperate grassland(meadow)
BA_21	NA	NA	Houtuarculales	temperate grassland(meadow)
BA_22	NA	NA	Houtuarculales	temperate grassland(meadow)
BA_23	NA	NA	Houtuarculales	temperate grassland(meadow)
BA_24	NA	NA	Houtuarculales	temperate grassland(meadow)
BA_25	NA	NA	Houtuarculales	temperate grassland(meadow)
BA_27	NA	NA	Houtuarculales	temperate grassland(meadow)
BA_3	NA	NA	Houtuarculales	temperate grassland(meadow)
BA_4	NA	NA	Houtuarculales	temperate grassland(meadow)
BA_7	NA	NA	Houtuarculales	temperate grassland(meadow)
BA_9	NA	NA	Houtuarculales	temperate grassland(meadow)
fen_987	NA	NA	Houtuarculales	permafrost
UBA185	NA	NA	Houtuarculales	swamp
40935_Bin_7_Spades	NA	C	Wuzhiqiibiales	Marine sediment
MF_6_8_11_21	NA	G	Wuzhiqiibiales	mangrove sediment
bin_307	NA	G	Wuzhiqiibiales	Saline lake water
MF-10.3	C	NA	Wuzhiqiibiales	mangrove sediments
3300027742_46	NA	NA	Wuzhiqiibiales	oil seeps
UBA8941	NA	NA	Wuzhiqiibiales	Oil Sands-waste water
AlinenSedimentsD1_bin_0272	NA	NA	Wuzhiqiibiales	freshwater
RBG_13_52_12	NA	NA	Wuzhiqiibiales	sediment-hosted aquifers
RBG_13_60_20	NA	NA	Wuzhiqiibiales	sediment-hosted aquifers
UWMA_0209	NA	NA	Wuzhiqiibiales	hydrothermal Vent Fluids
3300017513_45	NA	NA	Wuzhiqiibiales	Hydrothermal sediement
3300021467_23	NA	NA	Wuzhiqiibiales	Hydrothermal sediement
3300021472_35	NA	NA	Wuzhiqiibiales	Hydrothermal sediement
3300024423_13	NA	NA	Wuzhiqiibiales	Hydrothermal sediement
B23-B23	NA	NA	Wuzhiqiibiales	Hydrothermal sediement
B33_G1	NA	NA	Wuzhiqiibiales	Hydrothermal sediement
B46_G15	NA	NA	Wuzhiqiibiales	Hydrothermal sediement
B49_G15	NA	NA	Wuzhiqiibiales	Hydrothermal sediement
B56_G16	NA	NA	Wuzhiqiibiales	Hydrothermal sediement
HyVt_167	NA	NA	Wuzhiqiibiales	Hydrothermal sediement
M10_bin139	NA	NA	Wuzhiqiibiales	Hydrothermal sediement
3300028028_28	NA	NA	Wuzhiqiibiales	Landfill leachate
das_tool_concoct_117	NA	NA	Wuzhiqiibiales	marine sediment
DG_45	NA	NA	Wuzhiqiibiales	estuarine sediment
DVMM_Bin_selected_10_contigs.id.073	NA	NA	Wuzhiqiibiales	coastal sediment
DVMM_Bin_selected_10_contigs.id.671	NA	NA	Wuzhiqiibiales	coastal sediment
DVMM_MaxBin_3k.txt.511	NA	NA	Wuzhiqiibiales	coastal sediment
E26_bin4	NA	NA	Wuzhiqiibiales	deep sea sediments associated with petroleum seepage
E29_bin39	NA	NA	Wuzhiqiibiales	deep sea sediments associated with petroleum seepage
SCGC_AB-539-E09	NA	NA	Wuzhiqiibiales	estuarine sediment
3300005645_23	NA	NA	Wuzhiqiibiales	Saline lake water
NIOZ_UU148	NA	NA	Wuzhiqiibiales	Saline lake water
NIOZ_UU115	NA	NA	Wuzhiqiibiales	Saline lake water
NIOZ_UU69	NA	NA	Wuzhiqiibiales	Saline lake water
NP77	NA	NA	Wuzhiqiibiales	marine water sample
TCS64	NA	NA	Wuzhiqiibiales	biofilm from deap sea brine pool
3300014913_51	NA	NA	Zhuquarculales	Hydrothermal sediement
3300022170_10	NA	NA	Zhuquarculales	Hydrothermal sediement
B13_G2	NA	NA	Zhuquarculales	Hydrothermal sediement
B42_G17	NA	NA	Zhuquarculales	Hydrothermal sediement
B46_G17	NA	NA	Zhuquarculales	Hydrothermal sediement
ex4484_135	NA	NA	Zhuquarculales	Hydrothermal sediement
HyVt_117	NA	NA	Zhuquarculales	Hydrothermal sediement
HyVt_157	NA	NA	Zhuquarculales	Hydrothermal sediement
HyVt_200	NA	NA	Zhuquarculales	Hydrothermal sediement
HyVt_215	NA	NA	Zhuquarculales	Hydrothermal sediement
3300027863_160	C	C	Baizomonadales	Hot spring sediment
SpSt-104	C	C	Baizomonadales	hot spring sediment
SpSt-63	C	C	Baizomonadales	hot spring sediment
3300017429_21	NA	C	Baizomonadales	hot spring sediment
SpSt_597	NA	C	Baizomonadales	hot spring sediment
HyVt_186	NA	C	Baizomonadales	Hydrothermal sediement
SpSt-714	C	G	Baizomonadales	hot spring sediment
SpSt-614	C	G	Baizomonadales	hot spring sediment
SpSt-654	C	G	Baizomonadales	hot spring sediment
3300017398_20	NA	G	Baizomonadales	hot spring sediment
3300017400_36	NA	G	Baizomonadales	hot spring sediment
3300017400_39	NA	G	Baizomonadales	hot spring sediment
SpSt_1124	NA	G	Baizomonadales	hot spring sediment
SpSt_601	NA	G	Baizomonadales	hot spring sediment
SpSt_608	NA	G	Baizomonadales	hot spring sediment
SpSt_630	NA	G	Baizomonadales	hot spring sediment
SpSt_668	NA	G	Baizomonadales	hot spring sediment
SpSt_671	NA	G	Baizomonadales	hot spring sediment
SpSt_686	NA	G	Baizomonadales	hot spring sediment
M10_bin26	NA	G	Baizomonadales	Hydrothermal sediement
B1_G15	NA	G	Baizomonadales	Hydrothermal sediement
MF_4_4_10_23_1_6	NA	G	Baizomonadales	mangrove sediment
DL1YTT001	C	NA	Baizomonadales	This study
BE326_BA_RLH	C	NA	Baizomonadales	subsurface fracture fluid
KR_bin_3225	C	NA	Baizomonadales	freshwater lake
Zod_Metabat.1386	C	NA	Baizomonadales	Freshwater sediment
Zod_Metabat.411	C	NA	Baizomonadales	Freshwater sediment
3300017400_25	C	NA	Baizomonadales	thermal sediment
3300017470_31	C	NA	Baizomonadales	hot spring sediment
3300027863_81	C	NA	Baizomonadales	hot spring sediment
SpSt_37	C	NA	Baizomonadales	hot spring sediment
SpSt_790	C	NA	Baizomonadales	hot spring sediment
SpSt-1169	C	NA	Baizomonadales	hot spring sediment
SpSt-546	C	NA	Baizomonadales	hot spring sediment
SpSt-988	C	NA	Baizomonadales	hot spring sediment
SZUA_568	C	NA	Baizomonadales	Hydrothermal sediement
3300027555_14	C	NA	Baizomonadales	Intertidal sediment
3300027917_111	C	NA	Baizomonadales	estuarine sediment
E44_bin4	C	NA	Baizomonadales	deep sea sediment
MF_10_3	C	NA	Baizomonadales	mangrove sediment
Bin_L_1	C	NA	Baizomonadales	estuarine sediment
Bin_L_2	C	NA	Baizomonadales	estuarine sediment
A05DMB-3	C	NA	Baizomonadales	mud volcano
3300023091_10	C	NA	Baizomonadales	terrestrial-peat
3300025446_11	C	NA	Baizomonadales	freshwater wetland
bog_990	C	NA	Baizomonadales	permafrost active layer soil
bog_991	C	NA	Baizomonadales	permafrost active layer soil
fen_992	C	NA	Baizomonadales	permafrost active layer soil
palsa_989	C	NA	Baizomonadales	permafrost active layer soil
3300010882_29	C	NA	Baizomonadales	Termite gut
3300026311_49	G	NA	Baizomonadales	anaerobic digesters
3300026311_62	G	NA	Baizomonadales	anaerobic digesters
MAG_20	G	NA	Baizomonadales	oil production facility
3300017400_34	G	NA	Baizomonadales	hot spring sediment
3300025546_7	G	NA	Baizomonadales	hot spring sediment
Kmv02	G	NA	Baizomonadales	hot spring sediment
SpSt_800	G	NA	Baizomonadales	hot spring sediment
SZUA_280	G	NA	Baizomonadales	Hydrothermal sediement
SZUA_518	G	NA	Baizomonadales	Hydrothermal sediement
3300015214_65	G	NA	Baizomonadales	Landfill leachate
390cm_MaxBin_3k.051_sub	G	NA	Baizomonadales	Marine sediment
das_tool_concoct_36	G	NA	Baizomonadales	Marine sediment
DVMM_Bin_selected_10_contigs.id.422	G	NA	Baizomonadales	Marine sediment
DVMM_MaxBin_3k.txt.318	G	NA	Baizomonadales	Marine sediment
DVMM_MetaBat_1.5k.txt.279	G	NA	Baizomonadales	Marine sediment
DVMM_MetaBat_5k.txt.570	G	NA	Baizomonadales	Marine sediment
MF_5_3_1_4	G	NA	Baizomonadales	mangrove sediment
SG8_32_1	G	NA	Baizomonadales	estuarine sediment
SG8_32_3	G	NA	Baizomonadales	estuarine sediment
2189573022_11	G	NA	Baizomonadales	rain forest soil
3300018064_12	G	NA	Baizomonadales	peat soil
palsa_986	G	NA	Baizomonadales	permafrost active layer soil
3300027904_39	G	NA	Baizomonadales	Termite gut
Emb289P1bin127	G	NA	Baizomonadales	Termite gut
3300002481_38	NA	NA	Baizomonadales	hydrothermal fluid
3300027323_29	NA	NA	Baizomonadales	hydrothermal fluid
UBA233	NA	NA	Baizomonadales	hydrothermal fluid
BA1	NA	NA	Baizomonadales	coalbed methane well
BA2	NA	NA	Baizomonadales	coalbed methane well.
3300023177_22	NA	NA	Baizomonadales	freshwater lake
AlinenSedimentsCore2_bin_0327	NA	NA	Baizomonadales	freshwater
E14_bin_2119	NA	NA	Baizomonadales	freshwater
3300013127_67	NA	NA	Baizomonadales	Freshwater sediment
3300013133_65	NA	NA	Baizomonadales	freshwater lake
3300027896_55	NA	NA	Baizomonadales	freshwater Lake
3300027900_115	NA	NA	Baizomonadales	freshwater Lake
3300027902_70	NA	NA	Baizomonadales	freshwater lake
CG_4_8_14_3_um_filter_42_8	NA	NA	Baizomonadales	sediment-hosted aquifers
CG07_land_8_20_14_0_80_47_9	NA	NA	Baizomonadales	sediment-hosted aquifers
RBG_13_46_16b	NA	NA	Baizomonadales	sediment-hosted aquifers
3300000866_15	NA	NA	Baizomonadales	hot spring sediment
3300017406_13	NA	NA	Baizomonadales	hot spring sediment
3300017406_37	NA	NA	Baizomonadales	hot spring sediment
3300025105_53	NA	NA	Baizomonadales	hot spring sediment
3300025546_41	NA	NA	Baizomonadales	hot spring sediment
3300025546_79	NA	NA	Baizomonadales	hot spring sediment
ILS_300	NA	NA	Baizomonadales	hot spring sediment
Kmv01	NA	NA	Baizomonadales	hot spring sediment
L_E_AR_18	NA	NA	Baizomonadales	hot spring sediment
L_E_AR_33	NA	NA	Baizomonadales	hot spring sediment
SpSt_1006	NA	NA	Baizomonadales	hot spring sediment
SpSt_1031	NA	NA	Baizomonadales	hot spring sediment
SpSt_1238	NA	NA	Baizomonadales	hot spring sediment
SpSt_393	NA	NA	Baizomonadales	hot spring sediment
SpSt_719	NA	NA	Baizomonadales	hot spring sediment
SpSt_727	NA	NA	Baizomonadales	hot spring sediment
SpSt_729	NA	NA	Baizomonadales	hot spring sediment
SpSt_730	NA	NA	Baizomonadales	hot spring sediment
SpSt_739	NA	NA	Baizomonadales	hot spring sediment
SpSt_799	NA	NA	Baizomonadales	hot spring sediment
SpSt_829	NA	NA	Baizomonadales	hot spring sediment
ZAV_11	NA	NA	Baizomonadales	hot spring sediment
ZAV_13	NA	NA	Baizomonadales	hot spring sediment
ZAV_17	NA	NA	Baizomonadales	hot spring sediment
UWMA_0236	NA	NA	Baizomonadales	hydrothermal Vent Fluids
UWMA_0241	NA	NA	Baizomonadales	hydrothermal Vent Fluids
B1_G13	NA	NA	Baizomonadales	Hydrothermal sediement
HyVt_155	NA	NA	Baizomonadales	Hydrothermal sediement
HyVt_27	NA	NA	Baizomonadales	Hydrothermal sediement
M10_bin182	NA	NA	Baizomonadales	Hydrothermal sediement
M10_bin214	NA	NA	Baizomonadales	Hydrothermal sediement
M8_bin162	NA	NA	Baizomonadales	Hydrothermal sediement
3300014887_35	NA	NA	Baizomonadales	Hydrothermal sediement
B1_G2	NA	NA	Baizomonadales	Hydrothermal sediement
B24_2-B24_2	NA	NA	Baizomonadales	Hydrothermal sediement
B26_2-B26_2	NA	NA	Baizomonadales	Hydrothermal sediement
B31_G2	NA	NA	Baizomonadales	Hydrothermal sediement
B53_G15	NA	NA	Baizomonadales	Hydrothermal sediement
B58_G16	NA	NA	Baizomonadales	Hydrothermal sediement
B63-B63	NA	NA	Baizomonadales	Hydrothermal sediement
B71_G16	NA	NA	Baizomonadales	Hydrothermal sediement
HyVt_143	NA	NA	Baizomonadales	Hydrothermal sediement
HyVt_235	NA	NA	Baizomonadales	Hydrothermal sediement
M10_bin190	NA	NA	Baizomonadales	Hydrothermal sediement
M8_bin1642	NA	NA	Baizomonadales	Hydrothermal sediement
S146_99_esom	NA	NA	Baizomonadales	Hydrothermal sediement
SZUA_409	NA	NA	Baizomonadales	Hydrothermal sediement
3300024353_132	NA	NA	Baizomonadales	deep marine sediment
3300024353_40	NA	NA	Baizomonadales	deep marine sediment
3300024433_56	NA	NA	Baizomonadales	marine sediment
390cm_MaxBin_5k.016	NA	NA	Baizomonadales	marine sediment
Bin_SS_9	NA	NA	Baizomonadales	marine sediment
CS3_K036	NA	NA	Baizomonadales	deep marine sediment
CS4_C051	NA	NA	Baizomonadales	deep marine sediment
DVMM_Bin_selected_10_contigs.id.1172	NA	NA	Baizomonadales	coastal sediment
DVMM_Bin_selected_10_contigs.id.541_sub	NA	NA	Baizomonadales	coastal sediment
DVMM_MaxBin_1k.txt.1076	NA	NA	Baizomonadales	coastal sediment
DVMM_MaxBin_1k.txt.554	NA	NA	Baizomonadales	coastal sediment
DVMM_MaxBin_3k.txt.319	NA	NA	Baizomonadales	coastal sediment
DVMM_MetaBat_1.5k.txt.484	NA	NA	Baizomonadales	coastal sediment
DVMM_MetaBat_1.5k.txt.517	NA	NA	Baizomonadales	coastal sediment
KS3_K004	NA	NA	Baizomonadales	pelagic sediment
KS3_K019	NA	NA	Baizomonadales	pelagic sediment
MF_3_4	NA	NA	Baizomonadales	mangrove sediments
MF_9_11	NA	NA	Baizomonadales	mangrove sediments
UBA11852	NA	NA	Baizomonadales	estuarine sediment
E44_bin43	NA	NA	Baizomonadales	deep sea sediments associated with petroleum seepage
MF_10_5_5_11_1_24	NA	NA	Baizomonadales	mangrove sediments
3300018024_21	NA	NA	Baizomonadales	Peatland
3300025409_16	NA	NA	Baizomonadales	Peatland
3300027825_16	NA	NA	Baizomonadales	Bog forest soil
3300027825_25	NA	NA	Baizomonadales	Bog forest soil
fen_988	NA	NA	Baizomonadales	permafrost active layer soil
3300002504_14	NA	NA	Baizomonadales	Termite gut
3300010882_50	NA	NA	Baizomonadales	Termite gut
3300027891_46	NA	NA	Baizomonadales	Termite gut
3300027904_40	NA	NA	Baizomonadales	Termite gut
3300028327_14	NA	NA	Baizomonadales	Termite gut
Cu122P1bin20	NA	NA	Baizomonadales	Termite gut
Emb289P3bin80	NA	NA	Baizomonadales	Termite gut
Th196P4bin19	NA	NA	Baizomonadales	Termite gut
MF_9_11	NA	NA	Baizomonadales	mangrove sediments

## Sheet: Table S6
Table S6 Distribution of Bathyarchaeia-specific methyltransferase 1 (MT1, MtgB) genes in the metagenomic data of global coastal sediments.
accession	FPKM of MtgB	location
SRR5209940	1.0188	46.2322 N; 123.8817 W
SRR5248164	23.4049	34.640199 N; 77.109447 W
SRR5248172	47.5927	34.640199 N; 77.109447 W
SRR5248173	47.1674	34.6478111 N; 77.1112083 W
SRR5248174	39.5244	34.640199 N; 77.109447 W
SRR5468157	1.64173	46.2 N; 123.94 W
SRR5468158	4.04795	46.2 N; 123.94 W
SRR5468159	2.28876	46.2 N; 123.94 W
SRR5468166	1.68179	46.2 N; 123.94 W
SRR5468192	6.43215	46.2 N; 123.94 W
SRR5468193	2.75749	46.2 N; 123.94 W
SRR5468194	1.38841	46.2 N; 123.94 W
SRR5468195	1.89294	46.2 N; 123.94 W
SRR5468211	4.12031	46.2 N; 123.94 W
SRR5468212	1.73808	46.2 N; 123.94 W
SRR5468213	4.03378	46.2 N; 123.94 W
SRR5468219	3.57016	46.2 N; 123.94 W
SRR5468220	3.32893	46.2 N; 123.94 W
SRR5468221	2.2659	46.2 N; 123.94 W
SRR5468222	6.43091	46.2 N; 123.94 W
SRR5468223	2.09744	46.2 N; 123.94 W
SRR5468224	0.746803	46.2 N; 123.94 W
SRR5468226	1.29601	46.2 N; 123.94 W
SRR5468227	1.01962	46.2 N; 123.94 W
SRR5468228	1.35119	46.2 N; 123.94 W
SRR5468229	2.56587	46.234 N; 123.9135 W
SRR5468251	1.91433	46.234 N; 123.9135 W
SRR5468252	0.999435	46.234 N; 123.9135 W
SRR5468254	3.44669	46.234 N; 123.9135 W
SRR5468258	0.735873	46.2327 N; 123.9168 W
SRR5468266	0.621777	46.2311 N; 123.8825 W
SRR5468368	1.09387	46.2328 N; 123.878 W
SRR5468369	2.82472	46.2328 N; 123.878 W
SRR5468370	1.26539	46.187 N; 123.8837 W
SRR5468371	1.65286	46.2328 N; 123.878 W
SRR5468373	2.27961	46.1869 N; 123.8842 W
SRR5468374	1.28732	46.1867 N; 123.8835 W
SRR5468380	0.972347	46.2024 N; 123.9409 W
SRR5468382	0.885524	46.2024 N; 123.9409 W
SRR5468383	0.999573	46.2024 N; 123.9409 W
SRR5468384	0.895662	46.2024 N; 123.9409 W
SRR5468385	1.29092	46.2024 N; 123.9409 W
SRR5468388	4.0016	46.2763 N; 124.0055 W
SRR5468406	1.34831	46.2763 N; 124.0055 W
SRR5468408	3.78435	46.2763 N; 124.0055 W
SRR5476650	11.2175	41.2239 N; 82.3039 W
SRR5476985	7.90802	41.224 N; 82.304 W
SRR5476986	12.3893	41.224 N; 82.304 W
SRR5579887	2.41458	46.234 N; 123.9135 W
SRR5579950	4.39139	46.234 N; 123.9135 W
SRR6047969	0.995934	46.6972164 N; 92.3279105 W
SRR6201533	1.39628	36.8 N; 121.8 W
SRR6201534	0.474444	36.8 N; 121.8 W
SRR6201536	0.249563	36.8 N; 121.8 W
SRR6201537	0.391566	36.8 N; 121.8 W
SRR6207735	26.3233	34.640199 N; 77.109447 W
SRR6207736	18.9241	34.640199 N; 77.109447 W
SRR6208352	40.8274	34.640199 N; 77.109447 W
SRR6344986	5.8227	44.873504 N; 125.151235 W
SRR6344987	7.33415	44.873504 N; 125.151235 W
SRR6345324	12.5615	44.873504 N; 125.151235 W
SRR6345325	7.86248	44.873504 N; 125.151235 W
SRR7086194	4.14636	46.208 N; 123.693 W
SRR7086603	0.32823	46.286 N; 124.052 W
SRR7089015	1.65323	46.286 N; 124.052 W
SRR7089177	0.249782	46.313 N; 123.997 W
SRR7089179	0.699988	46.313 N; 123.997 W
SRR7090829	0.322872	46.178 N; 123.853 W
SRR7130819	0.0917245	38.06 N; 121.8 W
SRR7130820	0.226825	38.0516 N; 121.88 W
SRR7130903	0.733904	38.0566 N; 122.185 W
SRR7131305	0.427979	37.0966 N; 122.4216 W
SRR7131306	0.372309	38.0283 N; 122.37 W
SRR7244169	1.10694	43.197444 N; 70.867556 W
SRR7245658	4.43087	43.068472 N; 70.863333 W
SRR7497675	0.256509	35.9061 N; 76.1569 W
SRR7497678	3.31319	35.9061 N; 76.1569 W
SRR7497679	0.239657	35.9061 N; 76.1569 W
SRR7497722	7.34188	35.9061 N; 76.1569 W
SRR7497727	0.773432	35.9061 N; 76.1569 W
SRR7497733	2.15825	35.9061 N; 76.1569 W
SRR7497946	1.53667	35.9061 N; 76.1569 W
SRR7497948	3.69989	35.9061 N; 76.1569 W
SRR7498026	1.97036	35.9061 N; 76.1569 W
SRR7498049	0.349154	35.9061 N; 76.1569 W
SRR7498050	2.6528	35.9061 N; 76.1569 W
SRR7498056	0.856514	35.9061 N; 76.1569 W
SRR7499980	0.716657	35.9061 N; 76.1569 W
SRR7500465	0.774126	35.9061 N; 76.1569 W
SRR7990788	0.29406	46.27 N; 123.946 W
SRR8075943	1.35084	29.718121 N; 84.888527 W
SRR8859675	4.33566	41.535337 N; 70.641214 W
SRR11036037	0.818245	6.8487778 N; 101.00833 E
SRR15144438	6.14636	24.42 N; 113.11 E
SRR15421256	5.66549	68.623403 N; 149.584545 W
SRR16472895	0.376262	30.59 N; 121.09 E
SRR16472911	0.728499	30.59 N; 121.08 E
SRR18292893	141.535	37.11 N; 79.27 W
SRR18292894	1.95857	37.11 N; 79.27 W
SRR18313727	0.397533	33.49 N; 120.28 E
SRR18313735	10.2881	33.59 N; 120.2 E
SRR2844600	5.0645	8.5 N; 76.7 E
SRR7428119	3.74426	43.45257 N; 5.230085 E
SRR7635123	0.400528	31.972 N; 81.028 W
SRR7642890	2.86944	18.455025 N; 66.0764 W
SRR8850865	0.406378	31.972 N; 81.028 W
